# Supplementary material for: Variation in management of humeral and clavicular shaft fractures amongst fellowship trained orthopedic traumatologists
Source: BMC Musculoskelet Disord. 2020 Sep 18;21:618. doi: 10.1186/s12891-020-03639-x (PMC7499960; doi:10.1186/s12891-020-03639-x)
Supplement: Supplementary file 1 — Additional file 1. Data: All survey responses are cited and the Chi-square results between each clinical scenario are provided. [file 12891_2020_3639_MOESM1_ESM.xlsx]

## Sheet: Sheet1
	Question 1	Question 2	Question 3	Question 4	Question 5	Question 6		Scenerio	Humerus fractures		Scenerio	Clavicle fractures
Operative	23	21	12	10	31	24		3	0.55		3	0.43
Non-operative	33	35	44	46	25	32		1	0.41		1	0.38
% Operative	0.41	0.38	0.21	0.18	0.55	0.43		2	0.21		2	0.18
									Chi square	P-value		Chi square	P-value
								1-2 comparison	5.02	0.02	1-2 comparison	5.4	0.02
								1-3 comparison	3.2	0.049	1-3 comparison	0.3	0.56
									Cross-scenerio	Chi-square	P-value
									1-1 comparison	1.75	0.19
									2-2 comparison	0.23	0.63
									3-3 comparison	0.15	0.71
